# Supplementary material for: miRNAs Related to Immune Checkpoint Inhibitor Response: A Systematic Review
Source: Int J Mol Sci. 2024 Feb 1;25(3):1737. doi: 10.3390/ijms25031737 (PMC10855819; doi:10.3390/ijms25031737)
Supplement: Supplementary file 1 [file ijms-25-01737-s001.zip]

Archive with 1 entries (1 files):
- ijms-2808350-supplementary.pdf
